# Supplementary material for: Interactions between perceived stress and microbial-host immune components: two demographically and geographically distinct pregnancy cohorts
Source: Transl Psychiatry. 2023 Jan 6;13:3. doi: 10.1038/s41398-022-02276-3 (PMC9822983; doi:10.1038/s41398-022-02276-3)
Supplement: Supplementary file 2 — Supplemental Data [file 41398_2022_2276_MOESM2_ESM.xlsx]

## Sheet: TableS1
		chisq	df	pvalue	cfi	tli	rmsea	chisq.scaled	df.scaled	pvalue.scaled	cfi.scaled	tli.scaled	srmr	gammaHat	adjGammaHat
	Configural	61.428	68	0.70025	1	1.0014	0	99.4909	68	0.00766623	0.990085	0.986877	0.0693427	1.00423	1.00684
	Weak	99.6938	76	0.0355473	0.996184	0.995481	0.0448482	133.346	76	5.33965e-05	0.981945	0.978619	0.0813544	0.985039	0.978346
	Strong	92.6393	84	0.243214	0.998608	0.998509	0.0257593	141.841	84	8.21307e-05	0.981789	0.980488	0.0706598	0.994493	0.992788
	Strict	146.242	94	0.000454405	0.991585	0.991943	0.0598797	193.362	94	7.41979e-09	0.968716	0.970047	0.0814739	0.967597	0.962081
		chisq	df	pvalue	CFI	TLI	RMSEA	chisq scaled	df scaled	pvalue scaled	CFI scaled	TLI scaled	SRMR	gammaHat	adjGammaHat
	Urban	33.1408	34	0.509557	1	1.00026	0	50.5979	34	0.033369	0.992054	0.989483	0.074501	1.00099	1.00161
	Subarban	28.2872	34	0.743364	1	1.00408	0	48.8969	34	0.0471635	0.985413	0.980694	0.0629226	1.00829	1.01341
RMSEA: root mean square error of approximation
CFI: comparative fit index
TLI: Tucker-Lewis Index
SRMR: Standarized Root Mean Square

## Sheet: Table S2
		chisq	df	pvalue	cfi	tli	rmsea	chisq.scaled	df.scaled	pvalue.scaled	cfi.scaled	tli.scaled	srmr	gammaHat	adjGammaHat
	Configural	18.3812	26	0.861469	1	1.00427	0	33.5827	26	0.145855	0.996033	0.993591	0.0565319	1.00703	1.01513
	Weak	23.177	31	0.842639	1	1.00368	0	34.9307	31	0.286556	0.997944	0.997214	0.0608937	1.00722	1.01303
	Strong	27.4232	36	0.847112	1	1.00347	0	44.8326	36	0.148378	0.995379	0.994609	0.0594251	1.00792	1.01231
	Strict	36.9342	43	0.73066	1	1.00206	0	56.1402	43	0.0862539	0.993125	0.993285	0.061209	1.00559	1.00727
		chisq	df	pvalue	cfi	tli	rmsea	chisq.scaled	df.scaled	pvalue.scaled	cfi.scaled	tli.scaled	srmr	gammaHat	adjGammaHat
	Urban	10.1645	13	0.680431	1	1.00213	0	19.3916	13	0.111454	0.995357	0.9925	0.0588948	1.0047	1.01013
	Subarban	8.21666	13	0.829204	1	1.01056	0	14.4005	13	0.346255	0.997221	0.995511	0.0535909	1.00993	1.02139
RMSEA: root mean square error of approximation
CFI: comparative fit index
TLI: Tucker-Lewis Index
SRMR: Standarized Root Mean Square

## Sheet: Sheet1
SampleID	Barcode	Linker Primer Sequence	Well	Plate	Sex	Participant	SampleType	Site	Trimester	Age	Years of Education	Number of Children	Gestation Weeks	Gestation Days	phq9_a	phq9_b	phq9_c	phq9_d	phq9_e	phq9_f	phq9_g	phq9_h	phq9_i	phq9total	EPDS1	EPDS2	EPDS3	EPDS4	EPDS5	EPDS6	EPDS7	EPDS8	EPDS9	EPDS10	pss_a	pss_b	pss_c	pss_d	pss_e	pss_f	pss_g	pss_h	pss_i	pss_j	gad7_a	gad7_b	gad7_c	gad7_d	gad7_e
S432	TCTTATAACGCT	GTGTGYCAGCMGCCGCGGTAA	G8	4	Female	16	Stool	Subarban	2	31	6	1	22	7											0	0	2	1	1	1	1	1	1	1	1	3	2	3	3	1	3	3	2	1	1	0	0	1	0
S370	CCGCGTCTCAAC	GTGTGYCAGCMGCCGCGGTAA	B6	4	Female	7	Stool	Subarban	2	31	4	0	23	2											0	1	1	0	0	2	0	0	0	0	0	4	2	4	3	0	3	2	1	1	0	0	0	0	0
S429	CCGGCCGCGTGC	GTGTGYCAGCMGCCGCGGTAA	G5	4	Female	15	Stool	Subarban	2	29	4	0	23	6											0	0	0	0	0	1	0	0	0	0	1	1	2	4	4	1	4	3	0	0	0	0	0	0	0
S277	CTGCCCTCGATG	GTGTGYCAGCMGCCGCGGTAA	B9	3	Female	19	Stool	Subarban	2	32	6	1	23	4											0	0	1	0	0	1	0	0	0	0	1	0	1	4	4	2	4	3	1	0	0	0	1	0	0
S427	ATGCCTCGTAAG	GTGTGYCAGCMGCCGCGGTAA	G3	4	Female	22	Stool	Subarban	2	27	8	0	23	2											1	2	2	2	1	2	2	2	1	0	2	3	4	1	1	3	1	1	3	3	3	2	3	2	1
S227	GTTCGAGTGAAT	GTGTGYCAGCMGCCGCGGTAA	F7	2	Female	4	Stool	Subarban	2	28	6	2	24	5											1	0	2	2	0	2	0	1	1	0	0	0	3	2	3	2	2	2	0	2	1	1	0	1	0
S294	AGCTGCACCTAA	GTGTGYCAGCMGCCGCGGTAA	D2	3	Female	5	Stool	Subarban	2	34	4	2	24	7											0	0	0	1	0	1	0	1	0	0	1	1	1	3	2	1	3	1	1	0	0	0	0	0	0
S210	ACCCAAGCGTTA	GTGTGYCAGCMGCCGCGGTAA	E2	2	Female	15	Stool	Subarban	2	37	8	0	24	4											1	1	0	0	2	1	0	1	1	0	2	1	2	3	3	0	3	3	2	0	1	0	0	0	0
S68	CAGAAGGTGTGG	GTGTGYCAGCMGCCGCGGTAA	A4	1	Female	17	Stool	Subarban	2	29	4	1	24	3											0	0	1	2	1	2	2	1	2	0	0	2	3	3	3	3	2	2	2	3	1	1	1	1	0
S240	GCTGAGCCTTTG	GTGTGYCAGCMGCCGCGGTAA	G8	2	Female	20	Stool	Subarban	2	32	4	0	24	1											0	0	2	2	0	2	1	1	1	0	2	2	2	2	3	2	3	2	2	2	1	0	1	0	0
S77	GTCCACTTGGAC	GTGTGYCAGCMGCCGCGGTAA	B1	1	Female	21	Stool	Subarban	2	32	6	1	24	4											0	0	1	1	1	0	0	1	0	0	1	1	1	4	3	1	4	3	1	0	0	0	0	0	0
S212	AACACCATCGAC	GTGTGYCAGCMGCCGCGGTAA	E4	2	Female	23	Stool	Subarban	2	34	4	0	24	1											0	0	0	0	0	1	0	0	0	0	0	1	2	4	3	0	4	4	1	1	0	0	1	0	1
S191	GAGCCCAAAGAG	GTGTGYCAGCMGCCGCGGTAA	C7	2	Female	189	Rectal	Urban	2	24	3	0	24	6	0	0	0	0	0	0	0	0	0	0											0	0	0	0	0	0	0	0	0	0	0	0	0	0	0
S197	CATAAGGGAGGC	GTGTGYCAGCMGCCGCGGTAA	D1	2	Female	195	Rectal	Urban	2	26	3	2	24	3	0	0	2	0	0	0	0	0	0	2											0	0	2	1	2	0	2	2	2	1	0	0	0	0	0
S170	TGCTACAGACGT	GTGTGYCAGCMGCCGCGGTAA	A10	2	Female	205	Rectal	Urban	2	27	2	2	24	4	0	0	3	3	2	0	0	0	0	8											0	0	0	4	0	0	4	4	0	0	0	0	0	3	0
S272	TCCGCAACCTGA	GTGTGYCAGCMGCCGCGGTAA	B4	3	Female	12	Stool	Subarban	2	37	4	1	25	6											1	1	2	1	0	1	0	2	1	0	3	3	3	2	2	3	2	1	1	1	0	0	0	1	1
S355	GCGAGGAAGTCC	GTGTGYCAGCMGCCGCGGTAA	A3	4	Female	25	Stool	Subarban	2	31	4	0	25	5											0	0	1	1	0	0	0	1	0	0	2	1	1	3	3	0	3	2	1	0	1	0	0	0	0
S220	CGTTCGCTAGCC	GTGTGYCAGCMGCCGCGGTAA	E12	2	Female	26	Stool	Subarban	2	31	6	0	25	1											0	0	2	2	1	0	0	0	0	0	1	2	2	3	4	0	3	3	2	0	1	1	1	0	0
S246	GGTCTTAGCACC	GTGTGYCAGCMGCCGCGGTAA	H2	2	Female	208	Rectal	Urban	2	33	2	1	25	2	0	0	2	1	1	0	0	0	0	4											0	0	2	0	3	0	3	3	0	0	0	0	0	0	0
S415	CACCCTTGCGAC	GTGTGYCAGCMGCCGCGGTAA	F3	4	Female	230	Rectal	Urban	2	29	5	2	25	6	0	0	1	0	0	0	1	0	0	2											3	1	3	1	2	1	3	3	2	2	0	0	1	1	0
S244	TCTTACCCATAA	GTGTGYCAGCMGCCGCGGTAA	G12	2	Female	242	Rectal	Urban	2	42	1	1	25	4	0	0	0	0	0	0	0	0	0	0											1	1	2	4	4	1	3	3	3	1	1	1	0	0	0
S392	TTACTTATCCGA	GTGTGYCAGCMGCCGCGGTAA	D4	4	Female	242	Rectal	Urban	2	42	1	1	25	4	0	0	0	0	0	0	0	0	0	0											1	1	2	4	4	1	3	3	3	1	1	1	0	0	0
S75	ATTTAATCATCG	GTGTGYCAGCMGCCGCGGTAA	A11	1	Female	262	Rectal	Urban	2	33	2	2	25	4	0	0	0	0	0	0	0	0	0	0											0	0	0	0	0	0	0	0	0	0	0	0	0	0	0
S356	CAAATTCGGGAT	GTGTGYCAGCMGCCGCGGTAA	A4	4	Female	270	Rectal	Urban	2	23	2	0	25	1	0	0	3	2	1	0	0	0	0	6											2	0	0	0	0	0	0	0	0	0	0	0	1	1	0
S379	CTGATGTACACG	GTGTGYCAGCMGCCGCGGTAA	C3	4	Female	5	Stool	Subarban	2	30	4	1	26	7											0	0	0	0	0	0	0	0	0	0	2	1	2	3	3	0	4	3	1	0	0	0	0	1	0
S211	ACTGGCAAACCT	GTGTGYCAGCMGCCGCGGTAA	E3	2	Female	13	Stool	Subarban	2	36	8	0	26	2											0	0	1	0	0	0	0	0	0	0	2	1	1	4	3	1	3	3	1	0	0	0	0	0	0
S214	GTTTATCTTAAG	GTGTGYCAGCMGCCGCGGTAA	E6	2	Female	18	Stool	Subarban	2	33	8	1	26	2											0	0	2	2	2	2	1	1	0	0	2	2	2	3	2	2	3	2	2	1	1	1	1	1	0
S399	TTCCACACGTGG	GTGTGYCAGCMGCCGCGGTAA	D11	4	Female	220	Rectal	Urban	2	24	3	0	26	5	0	0	0	1	0	0	0	0	0	1											1	0	0	3	2	1	3	3	0	0	0	0	0	0	0
S387	GAGCCATCTGTA	GTGTGYCAGCMGCCGCGGTAA	C11	4	Female	231	Rectal	Urban	2	27	2	2	26	3	0	0	0	0	0	0	0	0	0	0											2	0	0	4	3	0	3	3	0	0	0	0	0	1	0
S338	GTTCAACAGCTG	GTGTGYCAGCMGCCGCGGTAA	G10	3	Female	232	Stool	Urban	2	26	4	1	26	1	0	0	0	0	0	0	0	0	0	0											1	0	0	0	0	0	3	2	2	0	0	0	0	0	0
S94	TGAGCTGCGGGA	GTGTGYCAGCMGCCGCGGTAA	C6	1	Female	243	Rectal	Urban	2	32	3	1	26	0	0	0	0	0	0	0	0	0	0	0											1	0	0	3	3	0	3	4	0	0	0	0	0	0	0
S330	GCGCAATAGTAT	GTGTGYCAGCMGCCGCGGTAA	G2	3	Female	248	Rectal	Urban	2	21	3	0	26	2	0	0	0	0	0	0	0	0	0	0											1	0	1	4	4	0	4	4	1	0	0	0	0	0	0
S198	CAGGCCACTCTC	GTGTGYCAGCMGCCGCGGTAA	D2	2	Female	258	Rectal	Urban	2	24	2	2	26	2	0	0	1	1	0	0	0	0	0	2											1	0	0	0	0	0	0	0	0	0	0	0	0	1	0
S255	ATACCGTCTTTC	GTGTGYCAGCMGCCGCGGTAA	H11	2	Female	267	Rectal	Urban	2	26	5	0	26	2	0	0	0	1	0	0	0	0	0	1											0	0	0	4	4	0	4	4	0	0	1	0	0	1	1
S366	AATACAGACCTG	GTGTGYCAGCMGCCGCGGTAA	B2	4	Female	280	Rectal	Urban	2	24	3	0	26	2	1	0	1	1	1	0	1	0	0	5											2	1	2	1	2	2	2	3	1	2	0	1	1	1	0
S253	GGACCTGGATGG	GTGTGYCAGCMGCCGCGGTAA	H9	2	Female	6	Stool	Subarban	2	34	6	3	27	3											0	0	0	0	0	0	0	0	0	0	1	1	0	4	4	0	1	3	0	0	0	0	0	0	0
S367	GGACAAGTGCGA	GTGTGYCAGCMGCCGCGGTAA	B3	4	Female	9	Stool	Subarban	2	28	6	1	27	5											0	0	2	2	1	1	0	1	0	0	2	1	2	3	2	1	3	3	1	1	1	0	1	0	0
S332	CATGTTGGAACA	GTGTGYCAGCMGCCGCGGTAA	G4	3	Female	17	Stool	Subarban	2	32	6	1	27	3											0	0	3	0	1	1	0	0	0	0	1	1	2	4	4	1	3	3	1	1	0	0	0	1	0
S377	AAGGCGCTCCTT	GTGTGYCAGCMGCCGCGGTAA	C1	4	Female	18	Stool	Subarban	2	35	4	2	27	1											0	1	2	2	1	2	2	1	1	1	3	2	4	2	2	2	2	1	2	2	3	1	1	1	0
S194	CGCTAGGATGTT	GTGTGYCAGCMGCCGCGGTAA	C10	2	Female	19	Stool	Subarban	2	30	6	0	27	1											0	0	2	2	1	1	0	0	0	0	3	3	4	3	3	2	3	2	3	2	1	1	1	1	0
S303	GACTATAATGGC	GTGTGYCAGCMGCCGCGGTAA	D11	3	Female	23	Stool	Subarban	2	35	6	2	27	1											0	0	1	0	0	0	0	0	0	0	1	1	1	4	3	0	4	3	0	0	0	0	0	0	0
S239	CGGCCTAAGTTC	GTGTGYCAGCMGCCGCGGTAA	G7	2	Female	192	Rectal	Urban	2	29	4	0	27	3	0	0	2	1	0	0	0	0	0	3											1	1	2	3	2	1	3	3	2	1	0	0	0	1	1
S153	CACACTGAAGTC	GTGTGYCAGCMGCCGCGGTAA	H5	1	Female	194	Rectal	Urban	2	44	5	2	27	6	0	0	3	1	0	0	0	0	0	4											1	2	2	3	3	2	2	3	2	1	0	0	0	0	0
S192	CCATGTGGCTCC	GTGTGYCAGCMGCCGCGGTAA	C8	2	Female	237	Rectal	Urban	2	22	2	0	27	3	0	0	0	0	0	0	0	0	0	0											1	1	0	4	3	0	3	4	1	0	0	0	0	0	0
S324	AGCCACCCGGGA	GTGTGYCAGCMGCCGCGGTAA	F8	3	Female	241	Stool	Urban	2	19	2	0	27	3	1	1	2	2	1	1	1	0	0	9											4	3	3	2	2	3	2	1	2	4	2	2	2	2	1
S446	CGGAGAGACATG	GTGTGYCAGCMGCCGCGGTAA	H10	4	Female	241	Rectal	Urban	2	19	2	0	27	3	1	1	2	2	1	1	1	0	0	9											4	3	3	2	2	3	2	1	2	4	2	2	2	2	1
S270	CGATAGGCCTTA	GTGTGYCAGCMGCCGCGGTAA	B2	3	Female	259	Rectal	Urban	2	34	2	3	27	2	0	0	0	0	0	0	0	0	0	0											0	1	1	4	4	4	4	4	0	0	0	0	0	0	0
S401	ACGGCGTTATGT	GTGTGYCAGCMGCCGCGGTAA	E1	4	Female	275	Rectal	Urban	2	37	3	9	27	4	2	2	3	2	1	1	2	1	0	14											2	1	2	3	3	1	2	2	2	1	1	0	1	1	0
S229	CGTGAGGACCAG	GTGTGYCAGCMGCCGCGGTAA	F9	2	Female	13	Stool	Subarban	2	31	8	0	28	2											0	0	0	2	1	1	0	1	1	0	2	0	1	3	3	0	3	3	1	1	1	1	0	0	0
S410	AGTGTTTCGGAC	GTGTGYCAGCMGCCGCGGTAA	E10	4	Female	172	Rectal	Urban	2	28	6	1	28	0	2	1	3	3	3	1	1	0	0	14											0	0	2	2	3	1	2	2	2	2	1	1	2	2	1
S418	TCGCTACAGATG	GTGTGYCAGCMGCCGCGGTAA	F6	4	Female	174	Rectal	Urban	2	32	2	3	28	0	0	0	0	2	0	0	0	0	0	2											1	0	0	4	4	0	4	0	0	0	0	0	0	0	0
S407	TGGCAGCGAGCC	GTGTGYCAGCMGCCGCGGTAA	E7	4	Female	239	Rectal	Urban	2	21	3	0	28	2	0	1	1	1	1	2	2	0	0	8											2	2	2	3	2	2	2	0	2	2	1	1	1	1	0
S202	TTAGGATTCTAT	GTGTGYCAGCMGCCGCGGTAA	D6	2	Female	240	Rectal	Urban	2	26	6	0	28	3	0	0	0	0	1	0	0	0	0	1											0	0	1	4	4	0	4	4	0	0	0	0	0	0	0
S176	CCACTGCCCACC	GTGTGYCAGCMGCCGCGGTAA	B4	2	Female	257	Rectal	Urban	2	29	4	1	28	0	0	0	2	1	1	0	0	0	0	4											2	2	2	4	4	0	4	4	1	0	0	0	1	1	0
S76	TCGTGACGCTAA	GTGTGYCAGCMGCCGCGGTAA	A12	1	Female	268	Rectal	Urban	2	33	3	3	28	2	0	0	0	0	0	0	0	0	0	0											0	0	2	3	3	0	3	3	0	0	1	0	0	0	0
S116	CCTACATGAGAC	GTGTGYCAGCMGCCGCGGTAA	E4	1	Female	284	Stool	Urban	2	31	2	1	28	2	0	0	1	1	0	0	0	0	0	2											2	0	0	4	3	0	4	3	1	0	0	0	0	0	0
S261	ATCTGGACGATC	GTGTGYCAGCMGCCGCGGTAA	A5	3	Female	1	Stool	Subarban	3	35	8	0	32	2											0	0	2	2	0	2	1	1	1	0	3	2	4	2	2	1	2	2	2	1	2	2	0	3	1
S321	CGACGAGATTAT	GTGTGYCAGCMGCCGCGGTAA	F5	3	Female	5	Stool	Subarban	3	30	4	1	32	7											0	0	1	0	0	0	0	1	0	0	2	1	1	3	3	1	3	3	2	0	0	0	0	1	0
S245	CTAGAGCTCCCA	GTGTGYCAGCMGCCGCGGTAA	H1	2	Female	6	Stool	Subarban	3	34	6	3	32	6											0	0	0	0	0	1	0	1	1	0	0	2	1	3	2	1	2	2	2	1	0	0	0	0	0
S438	GTTAACTTACTA	GTGTGYCAGCMGCCGCGGTAA	H2	4	Female	7	Stool	Subarban	3	31	4	0	32	1											1	1	1	2	1	1	0	0	0	0	2	2	2	3	3	2	2	1	2	0	1	0	1	0	0
S354	GGCGTAACGGCA	GTGTGYCAGCMGCCGCGGTAA	A2	4	Female	10	Stool	Subarban	3	30	6	2	32	1											0	0	1	1	1	0	0	1	1	0	2	1	1	3	4	1	3	3	1	1	0	0	1	0	0
S414	ACTAAGTACCCG	GTGTGYCAGCMGCCGCGGTAA	F2	4	Female	15	Stool	Subarban	3	37	8	0	32	5											0	0	1	1	1	1	0	1	0	0	2	2	3	3	3	1	3	3	2	1	0	0	0	1	1
S114	ATATTTCATGGT	GTGTGYCAGCMGCCGCGGTAA	E2	1	Female	26	Stool	Subarban	3	31	6	0	32	6											0	0	2	2	0	0	0	0	0	0	2	2	2	3	4	1	4	4	2	1	1	0	1	1	0
S388	GATATACCAGTG	GTGTGYCAGCMGCCGCGGTAA	C12	4	Female	172	Rectal	Urban	2	28	6	1	32	0	2	1	3	3	3	1	1	0	0	14											0	0	2	2	3	1	2	2	2	2	1	1	2	2	1
S111	GCGTCTCGTCCA	GTGTGYCAGCMGCCGCGGTAA	D11	1	Female	195	Rectal	Urban	3	26	3	2	32	3	0	0	0	0	0	0	0	0	0	0											0	0	1	0	1	0	2	1	1	0	0	0	0	1	0
S329	GGAGTTGAGGTG	GTGTGYCAGCMGCCGCGGTAA	G1	3	Female	229	Rectal	Urban	2	25	5	1	32	3	1	1	1	1	0	2	0	1	0	7											3	2	2	2	1	1	1	1	2	2	1	0	1	1	0
S171	AGGTGAGTTCTA	GTGTGYCAGCMGCCGCGGTAA	A11	2	Female	4	Stool	Subarban	3	30	8	0	33	0											0	1	0	1	0	0	0	1	1	0	0	1	1	3	3	0	2	3	0	0	0	0	0	0	1
S331	CACATATTGGGC	GTGTGYCAGCMGCCGCGGTAA	G3	3	Female	6	Stool	Subarban	3	35	6	1	33	2											0	0	0	1	0	1	0	1	1	0	1	1	2	4	3	1	3	3	2	0	0	0	0	0	0
S431	CGAATACTGACA	GTGTGYCAGCMGCCGCGGTAA	G7	4	Female	8	Stool	Subarban	3	27	6	0	33	4											0	0	0	1	0	1	0	0	0	0	2	1	2	3	3	1	3	4	1	1	1	0	1	0	0
S242	CCACCGGGCCGA	GTGTGYCAGCMGCCGCGGTAA	G10	2	Female	10	Stool	Subarban	3	30	3	2	33	1											0	0	1	2	0	2	0	0	0	0	3	2	4	2	2	1	2	2	1	1	1	1	1	1	0
S138	ATTAGCAGCGTA	GTGTGYCAGCMGCCGCGGTAA	G2	1	Female	12	Stool	Subarban	3	38	4	1	33	3											1	1	2	0	0	1	1	2	1	0	1	3	1	2	2	3	3	0	3	1	0	1	1	1	0
S416	GATGCCTAATGA	GTGTGYCAGCMGCCGCGGTAA	F4	4	Female	13	Stool	Subarban	3	36	8	0	33	4											0	0	1	1	1	1	0	0	0	0	1	1	0	3	4	0	3	3	1	0	0	0	0	0	0
S284	GCAGGGTCGAAC	GTGTGYCAGCMGCCGCGGTAA	C4	3	Female	15	Stool	Subarban	3	29	4	0	33	5											0	0	1	0	0	0	0	0	0	0	0	1	1	4	4	0	4	3	0	1	0	0	0	0	0
S82	AGAATAGCGCTT	GTGTGYCAGCMGCCGCGGTAA	B6	1	Female	16	Stool	Subarban	3	33	4	1	33	3											0	0	2	2	1	1	0	1	1	0	2	1	3	3	2	2	3	2	2	2	0	0	1	0	0
S125	GTATAGTCCGTG	GTGTGYCAGCMGCCGCGGTAA	F1	1	Female	20	Stool	Subarban	3	32	4	0	33	7											0	0	1	2	1	1	0	1	1	0	2	1	3	3	3	1	4	3	1	1	1	0	1	0	0
S108	CAGTGATACTGC	GTGTGYCAGCMGCCGCGGTAA	D8	1	Female	21	Stool	Subarban	3	32	8	0	33	1											0	0	1	2	0	1	0	0	0	0	1	1	3	3	3	2	2	2	1	1	1	0	1	0	0
S278	TTGGGTACACGT	GTGTGYCAGCMGCCGCGGTAA	B10	3	Female	23	Stool	Subarban	3	35	4	0	33	4											1	1	2	2	0	2	2	1	1	0	2	2	3	3	2	1	3	2	1	2	1	1	1	1	1
S93	GAGGCTGATTTA	GTGTGYCAGCMGCCGCGGTAA	C5	1	Female	24	Stool	Subarban	3	37	3	4	33	2											0	0	1	0	0	1	1	1	1	0	2	1	1	2	3	4	1	2	3	2	0	0	1	2	3
S298	CATAATCTTGCT	GTGTGYCAGCMGCCGCGGTAA	D6	3	Female	189	Rectal	Urban	3	24	3	0	33	6	0	0	1	1	1	0	0	0	0	3											0	0	0	0	0	0	0	0	0	0	0	0	1	1	0
S285	TAGAGGCGTAGG	GTGTGYCAGCMGCCGCGGTAA	C5	3	Female	203	Rectal	Urban	3	25	2	2	33	6	0	0	1	0	0	0	0	0	0	1											0	0	2	4	4	0	4	4	0	0	0	0	0	0	0
S97	TTGATAGTCTTA	GTGTGYCAGCMGCCGCGGTAA	C9	1	Female	208	Rectal	Urban	3	33	2	1	33	2	0	0	2	1	0	0	0	0	0	3											0	0	0	4	3	0	4	4	0	0	0	0	0	0	0
S447	CAGCCCTACCCA	GTGTGYCAGCMGCCGCGGTAA	H11	4	Female	260	Rectal	Urban	2	30	3	1	33	3	0	0	0	0	0	0	0	0	0	0											0	0	0	4	4	0	4	4	0	0	0	0	0	0	0
S441	GCCGCCAGGGTC	GTGTGYCAGCMGCCGCGGTAA	H5	4	Female	1	Stool	Subarban	3	29	4	0	34	1											0	0	2	2	1	1	0	1	1	0	3	1	2	3	2	2	2	2	2	2	1	0	0	1	1
S247	GCCTACTCTCGG	GTGTGYCAGCMGCCGCGGTAA	H3	2	Female	2	Stool	Subarban	3	30	8	2	34	6											0	0	0	0	0	0	0	0	0	0	1	0	1	4	4	1	3	3	0	1	0	0	0	0	0
S304	ATCACCAGGTGT	GTGTGYCAGCMGCCGCGGTAA	D12	3	Female	2	Stool	Subarban	3	34	8	1	34	4											0	1	2	1	0	1	0	0	0	0	2	1	2	2	3	2	1	2	2	2	2	1	1	1	0
S350	ATCTTGGAGTCG	GTGTGYCAGCMGCCGCGGTAA	H10	3	Female	3	Stool	Subarban	3	31	6	0	34	1											0	0	1	2	1	1	0	1	0	0	2	2	3	3	2	1	3	2	2	2	1	0	1	0	0
S96	CCATTAGTTCCT	GTGTGYCAGCMGCCGCGGTAA	C8	1	Female	3	Stool	Subarban	3	33	4	0	34	6											0	0	0	0	0	1	0	0	0	0	1	0	2	3	3	1	1	2	0	1	0	0	0	0	0
S248	ACTGCCCGATAC	GTGTGYCAGCMGCCGCGGTAA	H4	2	Female	5	Stool	Subarban	3	34	4	2	34	0											1	0	1	0	0	2	0	2	1	0	2	2	3	2	1	4	2	1	0	2	0	0	0	3	0
S213	TTATCCAGTCCT	GTGTGYCAGCMGCCGCGGTAA	E5	2	Female	8	Stool	Subarban	3	38	6	1	34	1											0	1	1	1	1	2	1	1	0	0	1	2	2	2	3	2	3	1	1	2	1	0	0	1	1
S232	TGCCTGCTCGAC	GTGTGYCAGCMGCCGCGGTAA	F12	2	Female	13	Stool	Subarban	3	31	8	0	34	3											0	0	1	2	2	2	1	2	2	0	2	1	3	2	2	1	2	1	0	2	2	1	2	2	1
S249	TTCTTAACGCCT	GTGTGYCAGCMGCCGCGGTAA	H5	2	Female	16	Stool	Subarban	3	31	6	1	34	3											0	0	1	1	1	1	0	0	1	0	1	1	2	3	3	1	3	3	2	1	0	0	1	1	1
S141	TCTGGGCATTGA	GTGTGYCAGCMGCCGCGGTAA	G5	1	Female	17	Stool	Subarban	3	32	6	1	34	3											0	0	1	1	0	0	0	0	0	0	1	1	2	4	4	1	4	3	1	1	0	0	0	1	0
S322	GCTACAAGCCCT	GTGTGYCAGCMGCCGCGGTAA	F6	3	Female	17	Stool	Subarban	3	30	4	1	34	4											0	0	1	3	2	2	1	1	1	0	2	3	2	2	3	2	2	3	1	3	1	1	1	1	1
S315	ATGGTTCACCCG	GTGTGYCAGCMGCCGCGGTAA	E11	3	Female	18	Stool	Subarban	3	33	6	1	34	1											0	0	2	2	1	1	0	1	1	0	2	2	3	3	2	2	2	2	2	2	1	1	1	1	0
S440	AGGGTGACTTTA	GTGTGYCAGCMGCCGCGGTAA	H4	4	Female	18	Stool	Subarban	3	35	4	2	34	2											1	1	2	2	2	2	1	1	1	0	3	1	4	2	2	3	2	2	2	2	3	1	2	2	0
S235	ACCAGTGACTCA	GTGTGYCAGCMGCCGCGGTAA	G3	2	Female	19	Stool	Subarban	3	30	6	0	34	5											0	0	2	2	0	2	0	0	0	0	2	1	3	3	3	1	3	2	2	2	1	1	1	0	0
S444	TATAGGCTCCGC	GTGTGYCAGCMGCCGCGGTAA	H8	4	Female	20	Stool	Subarban	3	34	8	2	34	3											0	0	1	1	0	0	0	0	0	0	2	2	2	3	3	1	2	2	2	1	0	0	0	0	0
S424	ATAGGAATAACC	GTGTGYCAGCMGCCGCGGTAA	F12	4	Female	21	Stool	Subarban	3	32	8	1	34	3											0	0	1	0	0	1	0	1	0	0	2	1	2	4	3	1	3	3	1	1	0	0	0	1	0
S287	GCCGAACGCCGA	GTGTGYCAGCMGCCGCGGTAA	C7	3	Female	175	Rectal	Urban	3	33	2	6	34	4	2	1	1	1	2	1	0	3	0	11											2	1	3	2	2	2	1	1	1	1	2	2	2	1	0
S168	GATAGCACTCGT	GTGTGYCAGCMGCCGCGGTAA	A8	2	Female	187	Rectal	Urban	3	27	3	0	34	5	0	0	0	1	0	0	0	0	0	1											2	1	1	1	1	1	3	3	4	1	0	0	0	0	0
S224	TCTACATACATA	GTGTGYCAGCMGCCGCGGTAA	F4	2	Female	200	Rectal	Urban	3	31	2	2	34	2	1	0	1	2	1	1	0	0	0	6											1	1	1	2	1	1	1	1	1	1	1	1	1	1	1
S371	CCGAGGTATAAT	GTGTGYCAGCMGCCGCGGTAA	B7	4	Female	11	Stool	Subarban	3	35	3	0	35	1											0	0	2	1	1	2	0	1	1	0	2	1	2	4	3	3	4	3	1	1	1	0	0	1	0
S365	CGCGCAAGTATT	GTGTGYCAGCMGCCGCGGTAA	B1	4	Female	11	Stool	Subarban	3	31	8	2	35	5											0	1	1	0	0	2	0	0	0	0	1	3	3	3	3	1	3	1	2	1	1	0	1	0	0
S226	CAGTCTAGTACG	GTGTGYCAGCMGCCGCGGTAA	F6	2	Female	12	Stool	Subarban	3	27	4	1	35	1											0	0	0	0	0	0	0	0	0	0	0	0	0	4	4	0	4	4	0	0	0	0	0	0	0
S413	CATTTGACGACG	GTGTGYCAGCMGCCGCGGTAA	F1	4	Female	14	Stool	Subarban	3	36	8	3	35	7											2	1	2	1	2	2	1	2	2	1	3	4	4	2	2	4	1	1	3	4	3	3	3	3	3
S230	CGGTTGGCGGGT	GTGTGYCAGCMGCCGCGGTAA	F10	2	Female	22	Stool	Subarban	3	27	8	0	35	4											1	1	2	2	1	2	0	2	1	0	0	2	4	1	2	3	1	1	2	3	1	2	2	1	0
S280	AACGCGAAATTC	GTGTGYCAGCMGCCGCGGTAA	B12	3	Female	22	Stool	Subarban	3	38	4	1	35	3											0	0	1	1	1	1	0	1	1	0	2	3	2	3	3	2	2	3	1	0	0	0	0	0	0
S145	GACTAAGACTAA	GTGTGYCAGCMGCCGCGGTAA	G9	1	Female	25	Stool	Subarban	3	31	4	0	35	6											1	2	2	3	2	2	1	2	1	1	2	3	3	1	2	2	2	2	1	3	3	3	3	3	0
S234	TCTCGCACTGGA	GTGTGYCAGCMGCCGCGGTAA	G2	2	Female	174	Rectal	Urban	3	32	2	3	35	3	0	0	0	0	0	0	0	0	0	0											1	0	1	4	2	1	3	2	1	1	0	0	0	0	0
S381	GACGTTAAGAAT	GTGTGYCAGCMGCCGCGGTAA	C5	4	Female	174	Rectal	Urban	3	32	2	3	35	3	0	0	0	0	0	0	0	0	0	0											1	0	1	4	2	1	3	2	1	1	0	0	0	0	0
S385	CCACAACGATCA	GTGTGYCAGCMGCCGCGGTAA	C9	4	Female	192	Rectal	Urban	3	29	4	0	35	2	0	0	3	1	0	0	0	1	0	5											1	1	2	4	3	0	2	3	2	0	0	0	0	1	1
S148	AGTCTGTCTGCG	GTGTGYCAGCMGCCGCGGTAA	G12	1	Female	194	Rectal	Urban	3	44	5	2	35	6	1	0	2	1	1	0	0	1	0	6											0	0	1	4	4	0	3	3	2	0	1	0	0	0	0
S436	CACAACCACAAC	GTGTGYCAGCMGCCGCGGTAA	G12	4	Female	201	Rectal	Urban	3	30	4	1	35	2	0	1	1	1	0	0	0	0	0	3											1	0	1	3	3	2	2	3	2	1	1	0	0	0	0
S118	AGAGGTATTTGA	GTGTGYCAGCMGCCGCGGTAA	E6	1	Female	220	Rectal	Urban	3	24	3	0	35	5	0	0	0	0	0	0	0	0	0	0											0	0	0	4	3	0	4	4	0	0	0	0	0	0	0
S83	AGGTCCAAATCA	GTGTGYCAGCMGCCGCGGTAA	B7	1	Female	230	Rectal	Urban	3	29	5	2	35	2	0	0	0	1	0	0	0	0	0	1											1	0	0	4	3	0	4	3	0	0	0	0	0	0	0
S327	ATGTCCGACCAA	GTGTGYCAGCMGCCGCGGTAA	F11	3	Female	232	Rectal	Urban	3	26	4	1	35	6	0	0	1	1	0	0	0	0	0	2											1	0	1	0	0	0	4	3	2	0	1	0	0	0	0
S70	ACTTTCTTCGAA	GTGTGYCAGCMGCCGCGGTAA	A6	1	Female	240	Rectal	Urban	3	26	6	0	35	1	0	0	1	0	0	0	0	0	0	1											0	0	1	4	3	0	4	3	0	0	0	0	1	0	0
S133	CGTTAAGTCAGC	GTGTGYCAGCMGCCGCGGTAA	F9	1	Female	242	Rectal	Urban	3	42	1	1	35	4	0	0	1	1	0	0	0	0	0	2											1	0	2	4	3	2	2	3	2	1	1	1	1	1	0
S225	GAGTCTTGGTAA	GTGTGYCAGCMGCCGCGGTAA	F5	2	Female	248	Rectal	Urban	3	21	3	0	35	6	0	1	1	0	0	0	0	0	0	2											0	0	0	4	4	0	4	4	0	0	0	0	1	0	0
S74	ATTACTACACTC	GTGTGYCAGCMGCCGCGGTAA	A10	1	Female	258	Rectal	Urban	3	24	2	2	35	2	0	0	1	1	0	0	0	0	0	2											0	0	0	4	0	0	4	4	0	0	0	0	0	1	0
S149	TGGGAGGTGGTA	GTGTGYCAGCMGCCGCGGTAA	H1	1	Female	259	Rectal	Urban	3	34	1	3	35	4	0	0	0	0	0	0	0	0	0	0											0	0	0	4	4	0	4	4	0	0	0	0	0	0	0
S340	GCGAGCGAAGTA	GTGTGYCAGCMGCCGCGGTAA	G12	3	Female	164	Rectal	Urban	2	24	2	1	36	3	0	0	0	0	0	0	0	0	0	0											0	0	0	3	3	0	0	0	0	0	1	0	0	0	0
S164	CTCCGAACAACA	GTGTGYCAGCMGCCGCGGTAA	A4	2	Female	172	Rectal	Urban	3	28	6	1	36	0	0	0	2	2	0	0	0	0	0	4											0	0	2	3	2	2	2	2	2	1	1	0	1	0	0
S288	GTCTAGTATTTC	GTGTGYCAGCMGCCGCGGTAA	C8	3	Female	205	Rectal	Urban	3	27	2	2	36	4	0	0	0	1	0	0	0	0	0	1											0	0	0	4	4	0	4	4	0	0	0	0	0	0	0
S128	GAGTAGGGCACC	GTGTGYCAGCMGCCGCGGTAA	F4	1	Female	229	Rectal	Urban	3	25	5	1	36	3	1	1	0	1	0	1	0	1	0	5											2	2	2	2	2	2	2	2	2	2	1	1	1	0	1
S283	TTCGCTAACCTT	GTGTGYCAGCMGCCGCGGTAA	C3	3	Female	235	Rectal	Urban	2	36	3	1	36	1	0	0	1	1	0	0	0	0	0	2											1	0	0	4	4	0	2	4	0	0	0	0	0	1	0
S121	AGTCCTTTATCC	GTGTGYCAGCMGCCGCGGTAA	E9	1	Female	241	Rectal	Urban	3	19	2	0	36	2	1	2	2	3	1	1	0	0	0	10											3	3	3	2	1	2	4	1	4	4	2	2	3	2	1
S376	CTATCTCCTGTC	GTGTGYCAGCMGCCGCGGTAA	B12	4	Female	243	Rectal	Urban	3	32	3	1	36	0	0	0	2	2	0	0	0	0	0	4											0	0	0	4	4	0	4	4	0	0	0	0	0	0	0
S421	TCGAGCCGATCT	GTGTGYCAGCMGCCGCGGTAA	F9	4	Female	260	Rectal	Urban	3	30	2	1	36	1	0	0	0	0	0	0	0	0	0	0											0	0	0	4	4	0	4	4	0	0	0	0	0	0	0
[truncated: 16 more columns]
